# Supplementary material for: Eco-Efficiency Analysis for the Russian Cities along the Northern Sea Route: A Data Envelopment Analysis Approach Using an Epsilon-Based Measure Model
Source: Int J Environ Res Public Health. 2021 Jun 5;18(11):6097. doi: 10.3390/ijerph18116097 (PMC8201002; doi:10.3390/ijerph18116097)
Supplement: Supplementary file 1 [file ijerph-18-06097-s001.zip]

Archive with 1 entries (1 files):
- ijerph-1229085-supplementary.pdf
